# Supplementary material for: Intestinal host–microbe interactions fuel pulmonary inflammation in cigarette smoke exposed mice
Source: Gut Microbes. 2025 Jun 29;17(1):2519699. doi: 10.1080/19490976.2025.2519699 (PMC12218480; doi:10.1080/19490976.2025.2519699)
Supplement: Supplemental_Material_1.xlsx [file KGMI_A_2519699_SM5324.xlsx]

## Sheet: F1C
Table Analyzed	Acute : Total BAL
Two-way ANOVA	Ordinary
Alpha	0.05
Source of Variation	% of total variation	P value	P value summary	Significant?
Interaction	8.585	0.1092	ns	No
Row Factor	0.002878	0.9633	ns	No
Column Factor	24.38	0.0014	**	Yes
ANOVA table	SS (Type III)	DF	MS	F (DFn, DFd)	P value
Interaction	3.807	3	1.269	F (3, 49) = 2,124	P=0,1092
Row Factor	0.001276	1	0.001276	F (1, 49) = 0,002136	P=0,9633
Column Factor	10.81	3	3.604	F (3, 49) = 6,030	P=0,0014
Residual	29.28	49	0.5976
Difference between row means
Predicted (LS) mean of H2O	1.747
Predicted (LS) mean of ABX	1.737
Difference between predicted means	0.009931
SE of difference	0.2149
95% CI of difference	-0,4219 to 0,4417
Data summary
Number of columns (Column Factor)	4
Number of rows (Row Factor)	2
Number of values	57
Number of comparisons per row family	6
Number of comparisons per column family	1
Alpha	0.05
Tukey's multiple comparisons test	Predicted (LS) mean diff,	95,00% CI of diff,	Below threshold?	Summary	Adjusted P Value
H2O
CS-Vehicle vs. CS-hBD2	0.2425	-0,7327 to 1,218	No	ns	0.911
CS-Vehicle vs. RA-Vehicle	1.53	0,4039 to 2,656	Yes	**	0.0038
CS-Vehicle vs. RA-hBD2	1.36	0,2339 to 2,486	Yes	*	0.0121
CS-hBD2 vs. RA-Vehicle	1.288	0,1155 to 2,460	Yes	*	0.0261
CS-hBD2 vs. RA-hBD2	1.118	-0,05454 to 2,290	No	ns	0.0668
RA-Vehicle vs. RA-hBD2	-0.17	-1,470 to 1,130	No	ns	0.9854
ABX
CS-Vehicle vs. CS-hBD2	0.4778	-0,4668 to 1,422	No	ns	0.5393
CS-Vehicle vs. RA-Vehicle	0.8878	-0,2589 to 2,035	No	ns	0.1811
CS-Vehicle vs. RA-hBD2	0.1978	-0,9489 to 1,345	No	ns	0.9676
CS-hBD2 vs. RA-Vehicle	0.41	-0,7161 to 1,536	No	ns	0.768
CS-hBD2 vs. RA-hBD2	-0.28	-1,406 to 0,8461	No	ns	0.9111
RA-Vehicle vs. RA-hBD2	-0.69	-1,990 to 0,6103	No	ns	0.4985
CS-Vehicle
H2O vs. ABX	0.4022	-0,3116 to 1,116	No	ns	0.263
CS-hBD2
H2O vs. ABX	0.6375	-0,09940 to 1,374	No	ns	0.0884
RA-Vehicle
H2O vs. ABX	-0.24	-1,223 to 0,7425	No	ns	0.6257
RA-hBD2
H2O vs. ABX	-0.76	-1,743 to 0,2225	No	ns	0.1265
Test details	Predicted (LS) mean 1	Predicted (LS) mean 2	Predicted (LS) mean diff,	SE of diff,	N1	N2	q	DF
H2O
CS-Vehicle vs. CS-hBD2	2.53	2.288	0.2425	0.3667	10	8	0.9352	49
CS-Vehicle vs. RA-Vehicle	2.53	1	1.53	0.4234	10	5	5.11	49
CS-Vehicle vs. RA-hBD2	2.53	1.17	1.36	0.4234	10	5	4.542	49
CS-hBD2 vs. RA-Vehicle	2.288	1	1.288	0.4407	8	5	4.132	49
CS-hBD2 vs. RA-hBD2	2.288	1.17	1.118	0.4407	8	5	3.586	49
RA-Vehicle vs. RA-hBD2	1	1.17	-0.17	0.4889	5	5	0.4917	49
ABX
CS-Vehicle vs. CS-hBD2	2.128	1.65	0.4778	0.3552	9	10	1.902	49
CS-Vehicle vs. RA-Vehicle	2.128	1.24	0.8878	0.4312	9	5	2.912	49
CS-Vehicle vs. RA-hBD2	2.128	1.93	0.1978	0.4312	9	5	0.6487	49
CS-hBD2 vs. RA-Vehicle	1.65	1.24	0.41	0.4234	10	5	1.369	49
CS-hBD2 vs. RA-hBD2	1.65	1.93	-0.28	0.4234	10	5	0.9352	49
RA-Vehicle vs. RA-hBD2	1.24	1.93	-0.69	0.4889	5	5	1.996	49
CS-Vehicle
H2O vs. ABX	2.53	2.128	0.4022	0.3552	10	9	1.601	49
CS-hBD2
H2O vs. ABX	2.288	1.65	0.6375	0.3667	8	10	2.459	49
RA-Vehicle
H2O vs. ABX	1	1.24	-0.24	0.4889	5	5	0.6942	49
RA-hBD2
H2O vs. ABX	1.17	1.93	-0.76	0.4889	5	5	2.198	49

## Sheet: F1D
Table Analyzed	Acute : Total Neutrophils
Two-way ANOVA	Ordinary
Alpha	0.05
Source of Variation	% of total variation	P value	P value summary	Significant?
Interaction	10.91	0.0111	*	Yes
Row Factor	3.444	0.054	ns	No
Column Factor	36.93	<0,0001	****	Yes
ANOVA table	SS (Type III)	DF	MS	F (DFn, DFd)	P value
Interaction	0.2098	3	0.06993	F (3, 49) = 4,118	P=0,0111
Row Factor	0.06621	1	0.06621	F (1, 49) = 3,899	P=0,0540
Column Factor	0.7101	3	0.2367	F (3, 49) = 13,94	P<0,0001
Residual	0.832	49	0.01698
Difference between row means
Predicted (LS) mean of H2O	0.1529
Predicted (LS) mean of ABX	0.08142
Difference between predicted means	0.07152
SE of difference	0.03622
95% CI of difference	-0,001265 to 0,1443
Data summary
Number of columns (Column Factor)	4
Number of rows (Row Factor)	2
Number of values	57
Compare cell means with others in its row and its column
Number of families	6
Number of comparisons per row family	6
Number of comparisons per column family	1
Alpha	0.05
Tukey's multiple comparisons test	Predicted (LS) mean diff,	95,00% CI of diff,	Below threshold?	Summary	Adjusted P Value
H2O
CS-Vehicle vs. CS-hBD2	0.2303	0,06587 to 0,3946	Yes	**	0.0028
CS-Vehicle vs. RA-Vehicle	0.41	0,2202 to 0,5998	Yes	****	<0,0001
CS-Vehicle vs. RA-hBD2	0.404	0,2142 to 0,5938	Yes	****	<0,0001
CS-hBD2 vs. RA-Vehicle	0.1798	-0,01781 to 0,3773	No	ns	0.0866
CS-hBD2 vs. RA-hBD2	0.1738	-0,02381 to 0,3713	No	ns	0.1032
RA-Vehicle vs. RA-hBD2	-0.006	-0,2252 to 0,2132	No	ns	0.9999
ABX
CS-Vehicle vs. CS-hBD2	-0.0003333	-0,1596 to 0,1589	No	ns	>0,9999
CS-Vehicle vs. RA-Vehicle	0.1367	-0,05663 to 0,3300	No	ns	0.2497
CS-Vehicle vs. RA-hBD2	0.1247	-0,06863 to 0,3180	No	ns	0.3269
CS-hBD2 vs. RA-Vehicle	0.137	-0,05281 to 0,3268	No	ns	0.2333
CS-hBD2 vs. RA-hBD2	0.125	-0,06481 to 0,3148	No	ns	0.3089
RA-Vehicle vs. RA-hBD2	-0.012	-0,2312 to 0,2072	No	ns	0.9989
CS-Vehicle
H2O vs. ABX	0.2673	0,1470 to 0,3877	Yes	****	<0,0001
CS-hBD2
H2O vs. ABX	0.03675	-0,08746 to 0,1610	No	ns	0.5549
RA-Vehicle
H2O vs. ABX	-0.006	-0,1716 to 0,1596	No	ns	0.9423
RA-hBD2
H2O vs. ABX	-0.012	-0,1776 to 0,1536	No	ns	0.8848
Test details	Predicted (LS) mean 1	Predicted (LS) mean 2	Predicted (LS) mean diff,	SE of diff,	N1	N2	q	DF
H2O
CS-Vehicle vs. CS-hBD2	0.414	0.1838	0.2303	0.06181	10	8	5.268	49
CS-Vehicle vs. RA-Vehicle	0.414	0.004	0.41	0.07137	10	5	8.124	49
CS-Vehicle vs. RA-hBD2	0.414	0.01	0.404	0.07137	10	5	8.005	49
CS-hBD2 vs. RA-Vehicle	0.1838	0.004	0.1798	0.07429	8	5	3.422	49
CS-hBD2 vs. RA-hBD2	0.1838	0.01	0.1738	0.07429	8	5	3.308	49
RA-Vehicle vs. RA-hBD2	0.004	0.01	-0.006	0.08241	5	5	0.103	49
ABX
CS-Vehicle vs. CS-hBD2	0.1467	0.147	-0.0003333	0.05987	9	10	0.007873	49
CS-Vehicle vs. RA-Vehicle	0.1467	0.01	0.1367	0.07268	9	5	2.659	49
CS-Vehicle vs. RA-hBD2	0.1467	0.022	0.1247	0.07268	9	5	2.426	49
CS-hBD2 vs. RA-Vehicle	0.147	0.01	0.137	0.07137	10	5	2.715	49
CS-hBD2 vs. RA-hBD2	0.147	0.022	0.125	0.07137	10	5	2.477	49
RA-Vehicle vs. RA-hBD2	0.01	0.022	-0.012	0.08241	5	5	0.2059	49
CS-Vehicle
H2O vs. ABX	0.414	0.1467	0.2673	0.05987	10	9	6.315	49
CS-hBD2
H2O vs. ABX	0.1838	0.147	0.03675	0.06181	8	10	0.8408	49
RA-Vehicle
H2O vs. ABX	0.004	0.01	-0.006	0.08241	5	5	0.103	49
RA-hBD2
H2O vs. ABX	0.01	0.022	-0.012	0.08241	5	5	0.2059	49

## Sheet: F1E
Table Analyzed	Acute : % Neutrophils
Two-way ANOVA	Ordinary
Alpha	0.05
Source of Variation	% of total variation	P value	P value summary	Significant?
Interaction	6.949	0.0718	ns	No
Row Factor	1.94	0.1557	ns	No
Column Factor	41.81	<0,0001	****	Yes
ANOVA table	SS (Type III)	DF	MS	F (DFn, DFd)	P value
Interaction	206.5	3	68.85	F (3, 49) = 2,483	P=0,0718
Row Factor	57.66	1	57.66	F (1, 49) = 2,079	P=0,1557
Column Factor	1243	3	414.2	F (3, 49) = 14,94	P<0,0001
Residual	1359	49	27.73
Difference between row means
Predicted (LS) mean of H2O	6.374
Predicted (LS) mean of ABX	4.263
Difference between predicted means	2.111
SE of difference	1.464
95% CI of difference	-0,8307 to 5,052
Data summary
Number of columns (Column Factor)	4
Number of rows (Row Factor)	2
Number of values	57
Compare cell means with others in its row and its column
Number of families	6
Number of comparisons per row family	6
Number of comparisons per column family	1
Alpha	0.05
Tukey's multiple comparisons test	Predicted (LS) mean diff,	95,00% CI of diff,	Below threshold?	Summary	Adjusted P Value
H2O
CS-Vehicle vs. CS-hBD2	7.979	1,336 to 14,62	Yes	*	0.0127
CS-Vehicle vs. RA-Vehicle	15.77	8,100 to 23,44	Yes	****	<0,0001
CS-Vehicle vs. RA-hBD2	15.17	7,500 to 22,84	Yes	****	<0,0001
CS-hBD2 vs. RA-Vehicle	7.791	-0,1925 to 15,77	No	ns	0.0582
CS-hBD2 vs. RA-hBD2	7.191	-0,7925 to 15,17	No	ns	0.0913
RA-Vehicle vs. RA-hBD2	-0.6	-9,457 to 8,257	No	ns	0.9979
ABX
CS-Vehicle vs. CS-hBD2	0.5856	-5,849 to 7,020	No	ns	0.995
CS-Vehicle vs. RA-Vehicle	7.052	-0,7590 to 14,86	No	ns	0.0902
CS-Vehicle vs. RA-hBD2	6.719	-1,092 to 14,53	No	ns	0.115
CS-hBD2 vs. RA-Vehicle	6.467	-1,204 to 14,14	No	ns	0.1263
CS-hBD2 vs. RA-hBD2	6.133	-1,537 to 13,80	No	ns	0.1591
RA-Vehicle vs. RA-hBD2	-0.3333	-9,190 to 8,524	No	ns	0.9996
CS-Vehicle
H2O vs. ABX	8.251	3,389 to 13,11	Yes	**	0.0013
CS-hBD2
H2O vs. ABX	0.8579	-4,162 to 5,878	No	ns	0.7327
RA-Vehicle
H2O vs. ABX	-0.4667	-7,159 to 6,226	No	ns	0.8891
RA-hBD2
H2O vs. ABX	-0.2	-6,893 to 6,493	No	ns	0.9524
Test details	Predicted (LS) mean 1	Predicted (LS) mean 2	Predicted (LS) mean diff,	SE of diff,	N1	N2	q	DF
H2O
CS-Vehicle vs. CS-hBD2	16.1	8.125	7.979	2.498	10	8	4.517	49
CS-Vehicle vs. RA-Vehicle	16.1	0.3333	15.77	2.884	10	5	7.732	49
CS-Vehicle vs. RA-hBD2	16.1	0.9333	15.17	2.884	10	5	7.438	49
CS-hBD2 vs. RA-Vehicle	8.125	0.3333	7.791	3.002	8	5	3.67	49
CS-hBD2 vs. RA-hBD2	8.125	0.9333	7.191	3.002	8	5	3.388	49
RA-Vehicle vs. RA-hBD2	0.3333	0.9333	-0.6	3.33	5	5	0.2548	49
ABX
CS-Vehicle vs. CS-hBD2	7.852	7.267	0.5856	2.42	9	10	0.3423	49
CS-Vehicle vs. RA-Vehicle	7.852	0.8	7.052	2.937	9	5	3.396	49
CS-Vehicle vs. RA-hBD2	7.852	1.133	6.719	2.937	9	5	3.235	49
CS-hBD2 vs. RA-Vehicle	7.267	0.8	6.467	2.884	10	5	3.171	49
CS-hBD2 vs. RA-hBD2	7.267	1.133	6.133	2.884	10	5	3.007	49
RA-Vehicle vs. RA-hBD2	0.8	1.133	-0.3333	3.33	5	5	0.1415	49
CS-Vehicle
H2O vs. ABX	16.1	7.852	8.251	2.42	10	9	4.823	49
CS-hBD2
H2O vs. ABX	8.125	7.267	0.8579	2.498	8	10	0.4857	49
RA-Vehicle
H2O vs. ABX	0.3333	0.8	-0.4667	3.33	5	5	0.1982	49
RA-hBD2
H2O vs. ABX	0.9333	1.133	-0.2	3.33	5	5	0.08493	49

## Sheet: F1F
Table Analyzed	Acute : Total Macrophages
Two-way ANOVA	Ordinary
Alpha	0.05
Source of Variation	% of total variation	P value	P value summary	Significant?
Interaction	8.501	0.1469	ns	No
Row Factor	0.1528	0.7521	ns	No
Column Factor	17.25	0.0159	*	Yes
ANOVA table	SS (Type III)	DF	MS	F (DFn, DFd)	P value
Interaction	2.918	3	0.9726	F (3, 49) = 1,870	P=0,1469
Row Factor	0.05246	1	0.05246	F (1, 49) = 0,1009	P=0,7521
Column Factor	5.919	3	1.973	F (3, 49) = 3,794	P=0,0159
Residual	25.48	49	0.52
Difference between row means
Predicted (LS) mean of H2O	1.563
Predicted (LS) mean of ABX	1.627
Difference between predicted means	-0.06366
SE of difference	0.2004
95% CI of difference	-0,4664 to 0,3391
Data summary
Number of columns (Column Factor)	4
Number of rows (Row Factor)	2
Number of values	57
Compare cell means with others in its row and its column
Number of families	6
Number of comparisons per row family	6
Number of comparisons per column family	1
Alpha	0.05
Tukey's multiple comparisons test	Predicted (LS) mean diff,	95,00% CI of diff,	Below threshold?	Summary	Adjusted P Value
H2O
CS-Vehicle vs. CS-hBD2	0.01775	-0,8919 to 0,9274	No	ns	>0,9999
CS-Vehicle vs. RA-Vehicle	1.086	0,03561 to 2,136	Yes	*	0.0402
CS-Vehicle vs. RA-hBD2	0.94	-0,1104 to 1,990	No	ns	0.0944
CS-hBD2 vs. RA-Vehicle	1.068	-0,02503 to 2,162	No	ns	0.0577
CS-hBD2 vs. RA-hBD2	0.9223	-0,1710 to 2,016	No	ns	0.1259
RA-Vehicle vs. RA-hBD2	-0.146	-1,359 to 1,067	No	ns	0.9885
ABX
CS-Vehicle vs. CS-hBD2	0.4629	-0,4182 to 1,344	No	ns	0.5072
CS-Vehicle vs. RA-Vehicle	0.7349	-0,3348 to 1,805	No	ns	0.2732
CS-Vehicle vs. RA-hBD2	0.09089	-0,9788 to 1,161	No	ns	0.9959
CS-hBD2 vs. RA-Vehicle	0.272	-0,7784 to 1,322	No	ns	0.9009
CS-hBD2 vs. RA-hBD2	-0.372	-1,422 to 0,6784	No	ns	0.7825
RA-Vehicle vs. RA-hBD2	-0.644	-1,857 to 0,5689	No	ns	0.498
CS-Vehicle
H2O vs. ABX	0.1251	-0,5407 to 0,7909	No	ns	0.7074
CS-hBD2
H2O vs. ABX	0.5703	-0,1171 to 1,258	No	ns	0.1019
RA-Vehicle
H2O vs. ABX	-0.226	-1,142 to 0,6905	No	ns	0.6224
RA-hBD2
H2O vs. ABX	-0.724	-1,640 to 0,1925	No	ns	0.1188
Test details	Predicted (LS) mean 1	Predicted (LS) mean 2	Predicted (LS) mean diff,	SE of diff,	N1	N2	q	DF
H2O
CS-Vehicle vs. CS-hBD2	2.074	2.056	0.01775	0.342	10	8	0.07339	49
CS-Vehicle vs. RA-Vehicle	2.074	0.988	1.086	0.395	10	5	3.889	49
CS-Vehicle vs. RA-hBD2	2.074	1.134	0.94	0.395	10	5	3.366	49
CS-hBD2 vs. RA-Vehicle	2.056	0.988	1.068	0.4111	8	5	3.675	49
CS-hBD2 vs. RA-hBD2	2.056	1.134	0.9223	0.4111	8	5	3.173	49
RA-Vehicle vs. RA-hBD2	0.988	1.134	-0.146	0.4561	5	5	0.4527	49
ABX
CS-Vehicle vs. CS-hBD2	1.949	1.486	0.4629	0.3313	9	10	1.976	49
CS-Vehicle vs. RA-Vehicle	1.949	1.214	0.7349	0.4022	9	5	2.584	49
CS-Vehicle vs. RA-hBD2	1.949	1.858	0.09089	0.4022	9	5	0.3196	49
CS-hBD2 vs. RA-Vehicle	1.486	1.214	0.272	0.395	10	5	0.9739	49
CS-hBD2 vs. RA-hBD2	1.486	1.858	-0.372	0.395	10	5	1.332	49
RA-Vehicle vs. RA-hBD2	1.214	1.858	-0.644	0.4561	5	5	1.997	49
CS-Vehicle
H2O vs. ABX	2.074	1.949	0.1251	0.3313	10	9	0.534	49
CS-hBD2
H2O vs. ABX	2.056	1.486	0.5703	0.342	8	10	2.358	49
RA-Vehicle
H2O vs. ABX	0.988	1.214	-0.226	0.4561	5	5	0.7008	49
RA-hBD2
H2O vs. ABX	1.134	1.858	-0.724	0.4561	5	5	2.245	49

## Sheet: F1G
Table Analyzed	Acute : % Macropgahes
Two-way ANOVA	Ordinary
Alpha	0.05
Source of Variation	% of total variation	P value	P value summary	Significant?
Interaction	6.366	0.1123	ns	No
Row Factor	2.293	0.1384	ns	No
Column Factor	38.03	<0,0001	****	Yes
ANOVA table	SS (Type III)	DF	MS	F (DFn, DFd)	P value
Interaction	204.4	3	68.12	F (3, 49) = 2,100	P=0,1123
Row Factor	73.61	1	73.61	F (1, 49) = 2,269	P=0,1384
Column Factor	1221	3	406.9	F (3, 49) = 12,55	P<0,0001
Residual	1589	49	32.44
Difference between row means
Predicted (LS) mean of H2O	91.83
Predicted (LS) mean of ABX	94.22
Difference between predicted means	-2.385
SE of difference	1.583
95% CI of difference	-5,566 to 0,7966
Data summary
Number of columns (Column Factor)	4
Number of rows (Row Factor)	2
Number of values	57
Compare cell means with others in its row and its column
Number of families	6
Number of comparisons per row family	6
Number of comparisons per column family	1
Alpha	0.05
Tukey's multiple comparisons test	Predicted (LS) mean diff,	95,00% CI of diff,	Below threshold?	Summary	Adjusted P Value
H2O
CS-Vehicle vs. CS-hBD2	-7.793	-14,98 to -0,6086	Yes	*	0.0287
CS-Vehicle vs. RA-Vehicle	-16.7	-25,00 to -8,405	Yes	****	<0,0001
CS-Vehicle vs. RA-hBD2	-14.17	-22,46 to -5,872	Yes	***	0.0002
CS-hBD2 vs. RA-Vehicle	-8.908	-17,54 to -0,2731	Yes	*	0.0408
CS-hBD2 vs. RA-hBD2	-6.375	-15,01 to 2,260	No	ns	0.2159
RA-Vehicle vs. RA-hBD2	2.533	-7,046 to 12,11	No	ns	0.8953
ABX
CS-Vehicle vs. CS-hBD2	-1.137	-8,096 to 5,822	No	ns	0.9722
CS-Vehicle vs. RA-Vehicle	-7.437	-15,89 to 1,011	No	ns	0.1027
CS-Vehicle vs. RA-hBD2	-5.77	-14,22 to 2,678	No	ns	0.2781
CS-hBD2 vs. RA-Vehicle	-6.3	-14,60 to 1,996	No	ns	0.1949
CS-hBD2 vs. RA-hBD2	-4.633	-12,93 to 3,663	No	ns	0.454
RA-Vehicle vs. RA-hBD2	1.667	-7,913 to 11,25	No	ns	0.9668
CS-Vehicle
H2O vs. ABX	-8.464	-13,72 to -3,205	Yes	**	0.0022
CS-hBD2
H2O vs. ABX	-1.808	-7,237 to 3,621	No	ns	0.5065
RA-Vehicle
H2O vs. ABX	0.8	-6,439 to 8,039	No	ns	0.8252
RA-hBD2
H2O vs. ABX	-0.06667	-7,305 to 7,172	No	ns	0.9853
Test details	Predicted (LS) mean 1	Predicted (LS) mean 2	Predicted (LS) mean diff,	SE of diff,	N1	N2	q	DF
H2O
CS-Vehicle vs. CS-hBD2	82.17	89.96	-7.793	2.702	10	8	4.08	49
CS-Vehicle vs. RA-Vehicle	82.17	98.87	-16.7	3.119	10	5	7.571	49
CS-Vehicle vs. RA-hBD2	82.17	96.33	-14.17	3.119	10	5	6.423	49
CS-hBD2 vs. RA-Vehicle	89.96	98.87	-8.908	3.247	8	5	3.88	49
CS-hBD2 vs. RA-hBD2	89.96	96.33	-6.375	3.247	8	5	2.777	49
RA-Vehicle vs. RA-hBD2	98.87	96.33	2.533	3.602	5	5	0.9946	49
ABX
CS-Vehicle vs. CS-hBD2	90.63	91.77	-1.137	2.617	9	10	0.6145	49
CS-Vehicle vs. RA-Vehicle	90.63	98.07	-7.437	3.177	9	5	3.311	49
CS-Vehicle vs. RA-hBD2	90.63	96.4	-5.77	3.177	9	5	2.569	49
CS-hBD2 vs. RA-Vehicle	91.77	98.07	-6.3	3.119	10	5	2.856	49
CS-hBD2 vs. RA-hBD2	91.77	96.4	-4.633	3.119	10	5	2.101	49
RA-Vehicle vs. RA-hBD2	98.07	96.4	1.667	3.602	5	5	0.6544	49
CS-Vehicle
H2O vs. ABX	82.17	90.63	-8.464	2.617	10	9	4.574	49
CS-hBD2
H2O vs. ABX	89.96	91.77	-1.808	2.702	8	10	0.9464	49
RA-Vehicle
H2O vs. ABX	98.87	98.07	0.8	3.602	5	5	0.3141	49
RA-hBD2
H2O vs. ABX	96.33	96.4	-0.06667	3.602	5	5	0.02617	49

## Sheet: F1H
Table Analyzed	Acute : Macrophage size Normalized
Two-way ANOVA	Ordinary
Alpha	0.05
Source of Variation	% of total variation	P value	P value summary	Significant?
Interaction	13.83	<0,0001	****	Yes
Row Factor	2.071	0.0143	*	Yes
Column Factor	63.65	<0,0001	****	Yes
ANOVA table	SS (Type III)	DF	MS	F (DFn, DFd)	P value
Interaction	5067	3	1689	F (3, 49) = 14,35	P<0,0001
Row Factor	759	1	759	F (1, 49) = 6,447	P=0,0143
Column Factor	23325	3	7775	F (3, 49) = 66,04	P<0,0001
Residual	5769	49	117.7
Difference between row means
Predicted (LS) mean of H2O	124.3
Predicted (LS) mean of ABX	116.6
Difference between predicted means	7.658
SE of difference	3.016
95% CI of difference	1,597 to 13,72
Data summary
Number of columns (Column Factor)	4
Number of rows (Row Factor)	2
Number of values	57
Compare cell means with others in its row and its column
Number of families	6
Number of comparisons per row family	6
Number of comparisons per column family	1
Alpha	0.05
Tukey's multiple comparisons test	Predicted (LS) mean diff,	95,00% CI of diff,	Below threshold?	Summary	Adjusted P Value
H2O
CS-Vehicle vs. CS-hBD2	38.97	25,28 to 52,66	Yes	****	<0,0001
CS-Vehicle vs. RA-Vehicle	67.53	51,73 to 83,34	Yes	****	<0,0001
CS-Vehicle vs. RA-hBD2	66.5	50,69 to 82,30	Yes	****	<0,0001
CS-hBD2 vs. RA-Vehicle	28.57	12,11 to 45,02	Yes	***	0.0002
CS-hBD2 vs. RA-hBD2	27.53	11,08 to 43,98	Yes	***	0.0003
RA-Vehicle vs. RA-hBD2	-1.036	-19,29 to 17,21	No	ns	0.9988
ABX
CS-Vehicle vs. CS-hBD2	-3.539	-16,80 to 9,719	No	ns	0.8927
CS-Vehicle vs. RA-Vehicle	30.92	14,83 to 47,02	Yes	****	<0,0001
CS-Vehicle vs. RA-hBD2	28.23	12,14 to 44,33	Yes	***	0.0001
CS-hBD2 vs. RA-Vehicle	34.46	18,66 to 50,27	Yes	****	<0,0001
CS-hBD2 vs. RA-hBD2	31.77	15,97 to 47,58	Yes	****	<0,0001
RA-Vehicle vs. RA-hBD2	-2.692	-20,94 to 15,56	No	ns	0.9793
CS-Vehicle
H2O vs. ABX	37	26,98 to 47,02	Yes	****	<0,0001
CS-hBD2
H2O vs. ABX	-5.504	-15,85 to 4,839	No	ns	0.2901
RA-Vehicle
H2O vs. ABX	0.394	-13,40 to 14,18	No	ns	0.9544
RA-hBD2
H2O vs. ABX	-1.262	-15,05 to 12,53	No	ns	0.8548
Test details	Predicted (LS) mean 1	Predicted (LS) mean 2	Predicted (LS) mean diff,	SE of diff,	N1	N2	q	DF
H2O
CS-Vehicle vs. CS-hBD2	167.5	128.6	38.97	5.147	10	8	10.71	49
CS-Vehicle vs. RA-Vehicle	167.5	100	67.53	5.943	10	5	16.07	49
CS-Vehicle vs. RA-hBD2	167.5	101	66.5	5.943	10	5	15.82	49
CS-hBD2 vs. RA-Vehicle	128.6	100	28.57	6.186	8	5	6.531	49
CS-hBD2 vs. RA-hBD2	128.6	101	27.53	6.186	8	5	6.294	49
RA-Vehicle vs. RA-hBD2	100	101	-1.036	6.862	5	5	0.2135	49
ABX
CS-Vehicle vs. CS-hBD2	130.5	134.1	-3.539	4.985	9	10	1.004	49
CS-Vehicle vs. RA-Vehicle	130.5	99.61	30.92	6.052	9	5	7.226	49
CS-Vehicle vs. RA-hBD2	130.5	102.3	28.23	6.052	9	5	6.597	49
CS-hBD2 vs. RA-Vehicle	134.1	99.61	34.46	5.943	10	5	8.201	49
CS-hBD2 vs. RA-hBD2	134.1	102.3	31.77	5.943	10	5	7.56	49
RA-Vehicle vs. RA-hBD2	99.61	102.3	-2.692	6.862	5	5	0.5548	49
CS-Vehicle
H2O vs. ABX	167.5	130.5	37	4.985	10	9	10.5	49
CS-hBD2
H2O vs. ABX	128.6	134.1	-5.504	5.147	8	10	1.512	49
RA-Vehicle
H2O vs. ABX	100	99.61	0.394	6.862	5	5	0.0812	49
RA-hBD2
H2O vs. ABX	101	102.3	-1.262	6.862	5	5	0.2601	49

## Sheet: F1I2
Table Analyzed	Acute : Lung LCN2
Two-way ANOVA	Ordinary
Alpha	0.05
Source of Variation	% of total variation	P value	P value summary	Significant?
Interaction	15.69	0.0066	**	Yes
Row Factor	2.849	0.12	ns	No
Column Factor	25.68	0.0003	***	Yes
ANOVA table	SS (Type III)	DF	MS	F (DFn, DFd)	P value
Interaction	4448702157	3	1482900719	F (3, 47) = 4,605	P=0,0066
Row Factor	807721907	1	807721907	F (1, 47) = 2,508	P=0,1200
Column Factor	7281134381	3	2427044794	F (3, 47) = 7,536	P=0,0003
Residual	15136393370	47	322050923
Difference between row means
Predicted (LS) mean of H2O	22005
Predicted (LS) mean of ABX	13682
Difference between predicted means	8323
SE of difference	5256
95% CI of difference	-2250 to 18896
Data summary
Number of columns (Column Factor)	4
Number of rows (Row Factor)	2
Number of values	55
Compare cell means with others in its row and its column
Number of families	6
Number of comparisons per row family	6
Number of comparisons per column family	1
Alpha	0.05
Tukey's multiple comparisons test	Predicted (LS) mean diff,	95,00% CI of diff,	Below threshold?	Summary	Adjusted P Value
H2O
CS-Vehicle vs. CS-hBD2	27828	5867 to 49789	Yes	**	0.0078
CS-Vehicle vs. RA-Vehicle	45846	19186 to 72505	Yes	***	0.0002
CS-Vehicle vs. RA-hBD2	44746	16024 to 73469	Yes	***	0.0008
CS-hBD2 vs. RA-Vehicle	18018	-8161 to 44197	No	ns	0.271
CS-hBD2 vs. RA-hBD2	16918	-11358 to 45195	No	ns	0.3921
RA-Vehicle vs. RA-hBD2	-1099	-33162 to 30964	No	ns	0.9997
ABX
CS-Vehicle vs. CS-hBD2	-12907	-34868 to 9054	No	ns	0.4079
CS-Vehicle vs. RA-Vehicle	10431	-18292 to 39153	No	ns	0.7686
CS-Vehicle vs. RA-hBD2	10775	-17947 to 39497	No	ns	0.7506
CS-hBD2 vs. RA-Vehicle	23338	-4939 to 51615	No	ns	0.1386
CS-hBD2 vs. RA-hBD2	23683	-4594 to 51959	No	ns	0.1299
RA-Vehicle vs. RA-hBD2	344.7	-33453 to 34142	No	ns	>0,9999
CS-Vehicle
H2O vs. ABX	35854	18835 to 52872	Yes	***	0.0001
CS-hBD2
H2O vs. ABX	-4882	-21027 to 11264	No	ns	0.5459
RA-Vehicle
H2O vs. ABX	438.3	-23780 to 24656	No	ns	0.9711
RA-hBD2
H2O vs. ABX	1882	-23646 to 27410	No	ns	0.8827
Test details	Predicted (LS) mean 1	Predicted (LS) mean 2	Predicted (LS) mean diff,	SE of diff,	N1	N2	q	DF
H2O
CS-Vehicle vs. CS-hBD2	51610	23782	27828	8246	9	10	4.773	47
CS-Vehicle vs. RA-Vehicle	51610	5764	45846	10010	9	5	6.477	47
CS-Vehicle vs. RA-hBD2	51610	6864	44746	10784	9	4	5.868	47
CS-hBD2 vs. RA-Vehicle	23782	5764	18018	9829	10	5	2.592	47
CS-hBD2 vs. RA-hBD2	23782	6864	16918	10617	10	4	2.254	47
RA-Vehicle vs. RA-hBD2	5764	6864	-1099	12038	5	4	0.1291	47
ABX
CS-Vehicle vs. CS-hBD2	15757	28664	-12907	8246	9	10	2.214	47
CS-Vehicle vs. RA-Vehicle	15757	5326	10431	10784	9	4	1.368	47
CS-Vehicle vs. RA-hBD2	15757	4981	10775	10784	9	4	1.413	47
CS-hBD2 vs. RA-Vehicle	28664	5326	23338	10617	10	4	3.109	47
CS-hBD2 vs. RA-hBD2	28664	4981	23683	10617	10	4	3.155	47
RA-Vehicle vs. RA-hBD2	5326	4981	344.7	12690	4	4	0.03841	47
CS-Vehicle
H2O vs. ABX	51610	15757	35854	8460	9	9	5.994	47
CS-hBD2
H2O vs. ABX	23782	28664	-4882	8026	10	10	0.8603	47
RA-Vehicle
H2O vs. ABX	5764	5326	438.3	12038	5	4	0.05149	47
RA-hBD2
H2O vs. ABX	6864	4981	1882	12690	4	4	0.2098	47

## Sheet: F2C
Table Analyzed	Chronic : Total BAL
Two-way ANOVA	Ordinary
Alpha	0.05
Source of Variation	% of total variation	P value	P value summary	Significant?
Interaction	2.065	0.7052	ns	No
Row Factor	3.584	0.1278	ns	No
Column Factor	48.08	<0,0001	****	Yes
ANOVA table	SS (Type III)	DF	MS	F (DFn, DFd)	P value
Interaction	4.425	3	1.475	F (3, 31) = 0,4703	P=0,7052
Row Factor	7.681	1	7.681	F (1, 31) = 2,449	P=0,1278
Column Factor	103	3	34.34	F (3, 31) = 10,95	P<0,0001
Residual	97.24	31	3.137
Difference between row means
Predicted (LS) mean of H2O	4.06
Predicted (LS) mean of ABX	3.17
Difference between predicted means	0.89
SE of difference	0.5688
95% CI of difference	-0,2700 to 2,050
Data summary
Number of columns (Column Factor)	4
Number of rows (Row Factor)	2
Number of values	39
Compare cell means with others in its row and its column
Number of families	6
Number of comparisons per row family	6
Number of comparisons per column family	1
Alpha	0.05
Tukey's multiple comparisons test	Predicted (LS) mean diff,	95,00% CI of diff,	Below threshold?	Summary	Adjusted P Value
H2O
CS-Vehicle vs. CS-hBD2	-0.06	-3,100 to 2,980	No	ns	>0,9999
CS-Vehicle vs. RA-Vehicle	4.18	1,140 to 7,220	Yes	**	0.004
CS-Vehicle vs. RA-hBD2	2.52	-0,7046 to 5,745	No	ns	0.1689
CS-hBD2 vs. RA-Vehicle	4.24	1,200 to 7,280	Yes	**	0.0035
CS-hBD2 vs. RA-hBD2	2.58	-0,6446 to 5,805	No	ns	0.1537
RA-Vehicle vs. RA-hBD2	-1.66	-4,885 to 1,565	No	ns	0.5105
ABX
CS-Vehicle vs. CS-hBD2	-0.3	-3,340 to 2,740	No	ns	0.9931
CS-Vehicle vs. RA-Vehicle	2.77	-0,2702 to 5,810	No	ns	0.0844
CS-Vehicle vs. RA-hBD2	2.93	-0,1102 to 5,970	No	ns	0.0621
CS-hBD2 vs. RA-Vehicle	3.07	0,02985 to 6,110	Yes	*	0.0471
CS-hBD2 vs. RA-hBD2	3.23	0,1898 to 6,270	Yes	*	0.0339
RA-Vehicle vs. RA-hBD2	0.16	-2,880 to 3,200	No	ns	0.9989
CS-Vehicle
H2O vs. ABX	1.2	-1,085 to 3,485	No	ns	0.2923
CS-hBD2
H2O vs. ABX	0.96	-1,325 to 3,245	No	ns	0.398
RA-Vehicle
H2O vs. ABX	-0.21	-2,495 to 2,075	No	ns	0.8525
RA-hBD2
H2O vs. ABX	1.61	-0,8131 to 4,033	No	ns	0.1852
Test details	Predicted (LS) mean 1	Predicted (LS) mean 2	Predicted (LS) mean diff,	SE of diff,	N1	N2	q	DF
H2O
CS-Vehicle vs. CS-hBD2	5.72	5.78	-0.06	1.12	5	5	0.07575	31
CS-Vehicle vs. RA-Vehicle	5.72	1.54	4.18	1.12	5	5	5.277	31
CS-Vehicle vs. RA-hBD2	5.72	3.2	2.52	1.188	5	4	3	31
CS-hBD2 vs. RA-Vehicle	5.78	1.54	4.24	1.12	5	5	5.353	31
CS-hBD2 vs. RA-hBD2	5.78	3.2	2.58	1.188	5	4	3.071	31
RA-Vehicle vs. RA-hBD2	1.54	3.2	-1.66	1.188	5	4	1.976	31
ABX
CS-Vehicle vs. CS-hBD2	4.52	4.82	-0.3	1.12	5	5	0.3788	31
CS-Vehicle vs. RA-Vehicle	4.52	1.75	2.77	1.12	5	5	3.497	31
CS-Vehicle vs. RA-hBD2	4.52	1.59	2.93	1.12	5	5	3.699	31
CS-hBD2 vs. RA-Vehicle	4.82	1.75	3.07	1.12	5	5	3.876	31
CS-hBD2 vs. RA-hBD2	4.82	1.59	3.23	1.12	5	5	4.078	31
RA-Vehicle vs. RA-hBD2	1.75	1.59	0.16	1.12	5	5	0.202	31
CS-Vehicle
H2O vs. ABX	5.72	4.52	1.2	1.12	5	5	1.515	31
CS-hBD2
H2O vs. ABX	5.78	4.82	0.96	1.12	5	5	1.212	31
RA-Vehicle
H2O vs. ABX	1.54	1.75	-0.21	1.12	5	5	0.2651	31
RA-hBD2
H2O vs. ABX	3.2	1.59	1.61	1.188	4	5	1.916	31

## Sheet: F2D
Table Analyzed	Chronic : Total Neutrophils
Two-way ANOVA	Ordinary
Alpha	0.05
Source of Variation	% of total variation	P value	P value summary	Significant?
Interaction	6.256	0.0276	*	Yes
Row Factor	3.94	0.0155	*	Yes
Column Factor	70.68	<0,0001	****	Yes
ANOVA table	SS (Type III)	DF	MS	F (DFn, DFd)	P value
Interaction	1.085	3	0.3618	F (3, 31) = 3,476	P=0,0276
Row Factor	0.6835	1	0.6835	F (1, 31) = 6,567	P=0,0155
Column Factor	12.26	3	4.088	F (3, 31) = 39,27	P<0,0001
Residual	3.227	31	0.1041
Difference between row means
Predicted (LS) mean of H2O	0.694
Predicted (LS) mean of ABX	0.4285
Difference between predicted means	0.2655
SE of difference	0.1036
95% CI of difference	0,05420 to 0,4768
Data summary
Number of columns (Column Factor)	4
Number of rows (Row Factor)	2
Number of values	39
Compare cell means with others in its row and its column
Number of families	6
Number of comparisons per row family	6
Number of comparisons per column family	1
Alpha	0.05
Tukey's multiple comparisons test	Predicted (LS) mean diff,	95,00% CI of diff,	Below threshold?	Summary	Adjusted P Value
H2O
CS-Vehicle vs. CS-hBD2	0.754	0,2002 to 1,308	Yes	**	0.0045
CS-Vehicle vs. RA-Vehicle	1.71	1,156 to 2,264	Yes	****	<0,0001
CS-Vehicle vs. RA-hBD2	1.68	1,093 to 2,267	Yes	****	<0,0001
CS-hBD2 vs. RA-Vehicle	0.956	0,4022 to 1,510	Yes	***	0.0003
CS-hBD2 vs. RA-hBD2	0.926	0,3386 to 1,513	Yes	***	0.0009
RA-Vehicle vs. RA-hBD2	-0.03	-0,6174 to 0,5574	No	ns	0.999
ABX
CS-Vehicle vs. CS-hBD2	0.1	-0,4538 to 0,6538	No	ns	0.9607
CS-Vehicle vs. RA-Vehicle	0.894	0,3402 to 1,448	Yes	***	0.0007
CS-Vehicle vs. RA-hBD2	0.892	0,3382 to 1,446	Yes	***	0.0007
CS-hBD2 vs. RA-Vehicle	0.794	0,2402 to 1,348	Yes	**	0.0026
CS-hBD2 vs. RA-hBD2	0.792	0,2382 to 1,346	Yes	**	0.0027
RA-Vehicle vs. RA-hBD2	-0.002	-0,5558 to 0,5518	No	ns	>0,9999
CS-Vehicle
H2O vs. ABX	0.83	0,4138 to 1,246	Yes	***	0.0003
CS-hBD2
H2O vs. ABX	0.176	-0,2402 to 0,5922	No	ns	0.395
RA-Vehicle
H2O vs. ABX	0.014	-0,4022 to 0,4302	No	ns	0.9457
RA-hBD2
H2O vs. ABX	0.042	-0,3994 to 0,4834	No	ns	0.8474
Test details	Predicted (LS) mean 1	Predicted (LS) mean 2	Predicted (LS) mean diff,	SE of diff,	N1	N2	q	DF
H2O
CS-Vehicle vs. CS-hBD2	1.73	0.976	0.754	0.204	5	5	5.226	31
CS-Vehicle vs. RA-Vehicle	1.73	0.02	1.71	0.204	5	5	11.85	31
CS-Vehicle vs. RA-hBD2	1.73	0.05	1.68	0.2164	5	4	10.98	31
CS-hBD2 vs. RA-Vehicle	0.976	0.02	0.956	0.204	5	5	6.626	31
CS-hBD2 vs. RA-hBD2	0.976	0.05	0.926	0.2164	5	4	6.051	31
RA-Vehicle vs. RA-hBD2	0.02	0.05	-0.03	0.2164	5	4	0.196	31
ABX
CS-Vehicle vs. CS-hBD2	0.9	0.8	0.1	0.204	5	5	0.6931	31
CS-Vehicle vs. RA-Vehicle	0.9	0.006	0.894	0.204	5	5	6.196	31
CS-Vehicle vs. RA-hBD2	0.9	0.008	0.892	0.204	5	5	6.182	31
CS-hBD2 vs. RA-Vehicle	0.8	0.006	0.794	0.204	5	5	5.503	31
CS-hBD2 vs. RA-hBD2	0.8	0.008	0.792	0.204	5	5	5.489	31
RA-Vehicle vs. RA-hBD2	0.006	0.008	-0.002	0.204	5	5	0.01386	31
CS-Vehicle
H2O vs. ABX	1.73	0.9	0.83	0.204	5	5	5.753	31
CS-hBD2
H2O vs. ABX	0.976	0.8	0.176	0.204	5	5	1.22	31
RA-Vehicle
H2O vs. ABX	0.02	0.006	0.014	0.204	5	5	0.09703	31
RA-hBD2
H2O vs. ABX	0.05	0.008	0.042	0.2164	4	5	0.2744	31

## Sheet: F2E
Table Analyzed	Chronic : % Neutrophils
Two-way ANOVA	Ordinary
Alpha	0.05
Source of Variation	% of total variation	P value	P value summary	Significant?
Interaction	3.758	0.1071	ns	No
Row Factor	2.655	0.0384	*	Yes
Column Factor	75.52	<0,0001	****	Yes
ANOVA table	SS (Type III)	DF	MS	F (DFn, DFd)	P value
Interaction	230.7	3	76.92	F (3, 31) = 2,207	P=0,1071
Row Factor	163	1	163	F (1, 31) = 4,677	P=0,0384
Column Factor	4637	3	1546	F (3, 31) = 44,35	P<0,0001
Residual	1080	31	34.85
Difference between row means
Predicted (LS) mean of H2O	13.27
Predicted (LS) mean of ABX	9.166
Difference between predicted means	4.1
SE of difference	1.896
95% CI of difference	0,2335 to 7,967
Data summary
Number of columns (Column Factor)	4
Number of rows (Row Factor)	2
Number of values	39
Compare cell means with others in its row and its column
Number of families	6
Number of comparisons per row family	6
Number of comparisons per column family	1
Alpha	0.05
Tukey's multiple comparisons test	Predicted (LS) mean diff,	95,00% CI of diff,	Below threshold?	Summary	Adjusted P Value
H2O
CS-Vehicle vs. CS-hBD2	14.13	3,998 to 24,27	Yes	**	0.0035
CS-Vehicle vs. RA-Vehicle	31.33	21,20 to 41,47	Yes	****	<0,0001
CS-Vehicle vs. RA-hBD2	31.07	20,32 to 41,82	Yes	****	<0,0001
CS-hBD2 vs. RA-Vehicle	17.2	7,067 to 27,33	Yes	***	0.0004
CS-hBD2 vs. RA-hBD2	16.93	6,186 to 27,68	Yes	***	0.0009
RA-Vehicle vs. RA-hBD2	-0.2658	-11,01 to 10,48	No	ns	0.9999
ABX
CS-Vehicle vs. CS-hBD2	4.133	-6,000 to 14,27	No	ns	0.688
CS-Vehicle vs. RA-Vehicle	19.73	9,601 to 29,87	Yes	****	<0,0001
CS-Vehicle vs. RA-hBD2	19.47	9,333 to 29,60	Yes	****	<0,0001
CS-hBD2 vs. RA-Vehicle	15.6	5,467 to 25,73	Yes	**	0.0012
CS-hBD2 vs. RA-hBD2	15.33	5,200 to 25,47	Yes	**	0.0015
RA-Vehicle vs. RA-hBD2	-0.2678	-10,40 to 9,866	No	ns	0.9999
CS-Vehicle
H2O vs. ABX	12.4	4,784 to 20,01	Yes	**	0.0023
CS-hBD2
H2O vs. ABX	2.401	-5,214 to 10,02	No	ns	0.525
RA-Vehicle
H2O vs. ABX	0.8011	-6,814 to 8,416	No	ns	0.8315
RA-hBD2
H2O vs. ABX	0.7992	-7,278 to 8,876	No	ns	0.8414
Test details	Predicted (LS) mean 1	Predicted (LS) mean 2	Predicted (LS) mean diff,	SE of diff,	N1	N2	q	DF
H2O
CS-Vehicle vs. CS-hBD2	32.4	18.27	14.13	3.734	5	5	5.353	31
CS-Vehicle vs. RA-Vehicle	32.4	1.067	31.33	3.734	5	5	11.87	31
CS-Vehicle vs. RA-hBD2	32.4	1.333	31.07	3.96	5	4	11.09	31
CS-hBD2 vs. RA-Vehicle	18.27	1.067	17.2	3.734	5	5	6.515	31
CS-hBD2 vs. RA-hBD2	18.27	1.333	16.93	3.96	5	4	6.047	31
RA-Vehicle vs. RA-hBD2	1.067	1.333	-0.2658	3.96	5	4	0.09493	31
ABX
CS-Vehicle vs. CS-hBD2	20	15.87	4.133	3.734	5	5	1.566	31
CS-Vehicle vs. RA-Vehicle	20	0.2656	19.73	3.734	5	5	7.475	31
CS-Vehicle vs. RA-hBD2	20	0.5333	19.47	3.734	5	5	7.373	31
CS-hBD2 vs. RA-Vehicle	15.87	0.2656	15.6	3.734	5	5	5.909	31
CS-hBD2 vs. RA-hBD2	15.87	0.5333	15.33	3.734	5	5	5.808	31
RA-Vehicle vs. RA-hBD2	0.2656	0.5333	-0.2678	3.734	5	5	0.1014	31
CS-Vehicle
H2O vs. ABX	32.4	20	12.4	3.734	5	5	4.696	31
CS-hBD2
H2O vs. ABX	18.27	15.87	2.401	3.734	5	5	0.9093	31
RA-Vehicle
H2O vs. ABX	1.067	0.2656	0.8011	3.734	5	5	0.3034	31
RA-hBD2
H2O vs. ABX	1.333	0.5333	0.7992	3.96	4	5	0.2854	31

[truncated: 43 more sheets: F2F, F2G, F2H, F2I, F4A, F4B, F4C, F4D, F4E, F4F, F4G, F4H, F5B, F5C, S1A, S1B, S1C, S5A, S5B, S5C …]
